# Supplementary material for: Machine Learning Methods as a Cost-Effective Alternative to Physics-Based Binding Free Energy Calculations
Source: Molecules. 2024 Feb 13;29(4):830. doi: 10.3390/molecules29040830 (PMC10893267; doi:10.3390/molecules29040830)
Supplement: Supplementary file 1 [file molecules-29-00830-s001.zip]

Archive with 1 entries (1 files):
- molecules-2810464-supplementary.pdf
